# Supplementary material for: A comprehensive analysis of oxytocin: a potential brain-based treatment to regulate obesity
Source: Front Endocrinol (Lausanne). 2026 Jan 5;16:1708807. doi: 10.3389/fendo.2025.1708807 (PMC12812753; doi:10.3389/fendo.2025.1708807)
Supplement: Supplementary file 1 [file SupplementaryFile1.xlsx]

## Sheet: csv-obesityoxy-set
PMID	Title	Authors	Citation	First Author	Journal/Book	Publication Year	Create Date	PMCID	NIHMS ID	DOI
38815173	Intranasal Oxytocin for Obesity	Plessow F, Kerem L, Wronski ML, Asanza E, O'Donoghue ML, Stanford FC, Eddy KT, Holmes TM, Misra M, Thomas JJ, Galbiati F, Muhammed M, Sella AC, Hauser K, Smith SE, Holman K, Gydus J, Aulinas A, Vangel M, Healy B, Kheterpal A, Torriani M, Holsen LM, Bredella MA, Lawson EA.	NEJM Evid. 2024 May;3(5):EVIDoa2300349. doi: 10.1056/EVIDoa2300349. Epub 2024 Apr 23.	Plessow F	NEJM Evid	2024	2024-05-30	PMC11427243	NIHMS2018996	10.1056/EVIDoa2300349
36181471	Liraglutide for Weight Management in Children and Adolescents With Prader-Willi Syndrome and Obesity	Diene G, Angulo M, Hale PM, Jepsen CH, Hofman PL, Hokken-Koelega A, Ramesh C, Turan S, Tauber M.	J Clin Endocrinol Metab. 2022 Dec 17;108(1):4-12. doi: 10.1210/clinem/dgac549.	Diene G	J Clin Endocrinol Metab	2022	2022-10-01	PMC9759167		10.1210/clinem/dgac549
33225615	Oxytocin Administration Increases Proactive Control in Men with Overweight or Obesity: A Randomized, Double-Blind, Placebo-Controlled Crossover Study	Plessow F, Marengi DA, Perry SK, Lawson EA.	Obesity (Silver Spring). 2021 Jan;29(1):56-61. doi: 10.1002/oby.23010. Epub 2020 Nov 22.	Plessow F	Obesity (Silver Spring)	2021	2020-11-23	PMC8695366	NIHMS1713310	10.1002/oby.23010
36087842	A randomized, double-blind, placebo-controlled clinical trial of 8-week intranasal oxytocin administration in adults with obesity: Rationale, study design, and methods	Wronski ML, Plessow F, Kerem L, Asanza E, O'Donoghue ML, Stanford FC, Bredella MA, Torriani M, Soukas AA, Kheterpal A, Eddy KT, Holmes TM, Deckersbach T, Vangel M, Holsen LM, Lawson EA.	Contemp Clin Trials. 2022 Nov;122:106909. doi: 10.1016/j.cct.2022.106909. Epub 2022 Sep 7.	Wronski ML	Contemp Clin Trials	2022	2022-09-10	PMC10329413	NIHMS1903909	10.1016/j.cct.2022.106909
31740723	Oxytocin reduces the functional connectivity between brain regions involved in eating behavior in men with overweight and obesity	Kerem L, Hadjikhani N, Holsen L, Lawson EA, Plessow F.	Int J Obes (Lond). 2020 May;44(5):980-989. doi: 10.1038/s41366-019-0489-7. Epub 2019 Nov 18.	Kerem L	Int J Obes (Lond)	2020	2019-11-20	PMC7192759	NIHMS1541855	10.1038/s41366-019-0489-7
38919481	Sex differences in the effects of aromatherapy on anxiety and salivary oxytocin levels	Nakajima D, Yamachi M, Misaka S, Shimomura K, Maejima Y.	Front Endocrinol (Lausanne). 2024 Jun 11;15:1380779. doi: 10.3389/fendo.2024.1380779. eCollection 2024.	Nakajima D	Front Endocrinol (Lausanne)	2024	2024-06-26	PMC11196605		10.3389/fendo.2024.1380779
34029521	Intranasal Oxytocin Improves Lean Muscle Mass and Lowers LDL Cholesterol in Older Adults with Sarcopenic Obesity: A Pilot Randomized Controlled Trial	Espinoza SE, Lee JL, Wang CP, Ganapathy V, MacCarthy D, Pascucci C, Musi N, Volpi E.	J Am Med Dir Assoc. 2021 Sep;22(9):1877-1882.e2. doi: 10.1016/j.jamda.2021.04.015. Epub 2021 May 21.	Espinoza SE	J Am Med Dir Assoc	2021	2021-05-24	PMC8567747	NIHMS1751988	10.1016/j.jamda.2021.04.015
36633570	Intranasal Carbetocin Reduces Hyperphagia, Anxiousness, and Distress in Prader-Willi Syndrome: CARE-PWS Phase 3 Trial	Roof E, Deal CL, McCandless SE, Cowan RL, Miller JL, Hamilton JK, Roeder ER, McCormack SE, Roshan Lal TR, Abdul-Latif HD, Haqq AM, Obrynba KS, Torchen LC, Vidmar AP, Viskochil DH, Chanoine JP, Lam CKL, Pierce MJ, Williams LL, Bird LM, Butler MG, Jensen DE, Myers SE, Oatman OJ, Baskaran C, Chalmers LJ, Fu C, Alos N, McLean SD, Shah A, Whitman BY, Blumenstein BA, Leonard SF, Ernest JP, Cormier JW, …	J Clin Endocrinol Metab. 2023 Jun 16;108(7):1696-1708. doi: 10.1210/clinem/dgad015.	Roof E	J Clin Endocrinol Metab	2023	2023-01-12	PMC10271225		10.1210/clinem/dgad015
39820758	Eating behavior patterns, metabolic parameters and circulating oxytocin levels in patients with obesity: an exploratory study	Colonnello E, Libotte F, Masi D, Curreli M, Massetti C, Gandini O, Gangitano E, Watanabe M, Mariani S, Gnessi L, Lubrano C.	Eat Weight Disord. 2025 Jan 17;30(1):6. doi: 10.1007/s40519-024-01698-w.	Colonnello E	Eat Weight Disord	2025	2025-01-17	PMC11742293		10.1007/s40519-024-01698-w
30614171	Intranasal oxytocin modulates higher order social cognition in body dysmorphic disorder	Fang A, Lawson EA, Wilhelm S.	Depress Anxiety. 2019 Feb;36(2):153-161. doi: 10.1002/da.22876. Epub 2019 Jan 7.	Fang A	Depress Anxiety	2019	2019-01-08	PMC6501211	NIHMS1026234	10.1002/da.22876
28371242	Oxytocin treatment in children with Prader-Willi syndrome: A double-blind, placebo-controlled, crossover study	Miller JL, Tamura R, Butler MG, Kimonis V, Sulsona C, Gold JA, Driscoll DJ.	Am J Med Genet A. 2017 May;173(5):1243-1250. doi: 10.1002/ajmg.a.38160. Epub 2017 Mar 30.	Miller JL	Am J Med Genet A	2017	2017-04-04	PMC5828021	NIHMS944925	10.1002/ajmg.a.38160
27381253	Oxytocin enhances cognitive control of food craving in women	Striepens N, Schröter F, Stoffel-Wagner B, Maier W, Hurlemann R, Scheele D.	Hum Brain Mapp. 2016 Dec;37(12):4276-4285. doi: 10.1002/hbm.23308. Epub 2016 Jul 6.	Striepens N	Hum Brain Mapp	2016	2016-07-07	PMC6867465		10.1002/hbm.23308
27553712	Oxytocin's inhibitory effect on food intake is stronger in obese than normal-weight men	Thienel M, Fritsche A, Heinrichs M, Peter A, Ewers M, Lehnert H, Born J, Hallschmid M.	Int J Obes (Lond). 2016 Nov;40(11):1707-1714. doi: 10.1038/ijo.2016.149. Epub 2016 Aug 24.	Thienel M	Int J Obes (Lond)	2016	2016-08-25	PMC5116063		10.1038/ijo.2016.149
33771828	Maternal body mass index and oxytocin in augmentation of labour in nulliparous women: a prospective observational study	Ramö Isgren A, Kjölhede P, Carlhäll S, Blomberg M.	BMJ Open. 2021 Mar 26;11(3):e044754. doi: 10.1136/bmjopen-2020-044754.	Ramö Isgren A	BMJ Open	2021	2021-03-27	PMC8006853		10.1136/bmjopen-2020-044754
33296519	Oxytocin in young children with Prader-Willi syndrome: Results of a randomized, double-blind, placebo-controlled, crossover trial investigating 3 months of oxytocin	Damen L, Grootjen LN, Juriaans AF, Donze SH, Huisman TM, Visser JA, Delhanty PJD, Hokken-Koelega ACS.	Clin Endocrinol (Oxf). 2021 May;94(5):774-785. doi: 10.1111/cen.14387. Epub 2020 Dec 21.	Damen L	Clin Endocrinol (Oxf)	2021	2020-12-09	PMC8246775		10.1111/cen.14387
28930284	Effects of Intranasal Oxytocin on the Blood Oxygenation Level-Dependent Signal in Food Motivation and Cognitive Control Pathways in Overweight and Obese Men	Plessow F, Marengi DA, Perry SK, Felicione JM, Franklin R, Holmes TM, Holsen LM, Makris N, Deckersbach T, Lawson EA.	Neuropsychopharmacology. 2018 Feb;43(3):638-645. doi: 10.1038/npp.2017.226. Epub 2017 Sep 20.	Plessow F	Neuropsychopharmacology	2018	2017-09-21	PMC5770767		10.1038/npp.2017.226
40025514	Early oxytocin treatment in infants with Prader-Willi syndrome is safe and is associated with better endocrine, metabolic and behavioral outcomes	Valette M, Diene G, Glattard M, Cortadellas J, Molinas C, Faye S, Benvegnu G, Boulanouar K, Payoux P, Salles JP, Arnaud C, Çabal S, Tauber M.	Orphanet J Rare Dis. 2025 Mar 1;20(1):96. doi: 10.1186/s13023-025-03560-3.	Valette M	Orphanet J Rare Dis	2025	2025-03-02	PMC11872305		10.1186/s13023-025-03560-3
29596446	Gut microbiota varies by opioid use, circulating leptin and oxytocin in African American men with diabetes and high burden of chronic disease	Barengolts E, Green SJ, Eisenberg Y, Akbar A, Reddivari B, Layden BT, Dugas L, Chlipala G.	PLoS One. 2018 Mar 29;13(3):e0194171. doi: 10.1371/journal.pone.0194171. eCollection 2018.	Barengolts E	PLoS One	2018	2018-03-30	PMC5875756		10.1371/journal.pone.0194171
40077655	Assessing the Role of Dark Sweet Cherry (Prunus avium L.) Consumption on Cognitive Function, Neuropeptides, and Circadian Rhythm in Obesity: Results from a Randomized Controlled Trial	Arbizu S, Mertens-Talcott SU, Talcott S, Riviere A, Riechman SE, Noratto GD.	Nutrients. 2025 Feb 24;17(5):784. doi: 10.3390/nu17050784.	Arbizu S	Nutrients	2025	2025-03-13	PMC11901987		10.3390/nu17050784
37566578	The association between maternal body mass index and serial plasma oxytocin levels during labor	Ramö Isgren A, Carlhäll S, Dennis Retrato M, Kodikara C, A Ubhayasekera K, Kjölhede P, Bergquist J, Blomberg M.	PLoS One. 2023 Aug 11;18(8):e0290038. doi: 10.1371/journal.pone.0290038. eCollection 2023.	Ramö Isgren A	PLoS One	2023	2023-08-11	PMC10420366		10.1371/journal.pone.0290038
33031566	Maternal body mass index and risk of obstetric, maternal and neonatal outcomes: A cohort study of nulliparous women with spontaneous onset of labor	Dalbye R, Gunnes N, Blix E, Zhang J, Eggebø T, Nistov Tokheim L, Øian P, Bernitz S.	Acta Obstet Gynecol Scand. 2021 Mar;100(3):521-530. doi: 10.1111/aogs.14017. Epub 2020 Nov 27.	Dalbye R	Acta Obstet Gynecol Scand	2021	2020-10-08			10.1111/aogs.14017
29925684	Intranasal carbetocin reduces hyperphagia in individuals with Prader-Willi syndrome	Dykens EM, Miller J, Angulo M, Roof E, Reidy M, Hatoum HT, Willey R, Bolton G, Korner P.	JCI Insight. 2018 Jun 21;3(12):e98333. doi: 10.1172/jci.insight.98333. eCollection 2018 Jun 21.	Dykens EM	JCI Insight	2018	2018-06-22	PMC6124421		10.1172/jci.insight.98333
35195337	Impact of obesity on uterine contractile activity during labour: A blinded analysis of a randomised controlled trial cohort	Hautakangas T, Uotila J, Kontiainen J, Huhtala H, Palomäki O.	BJOG. 2022 Sep;129(10):1790-1797. doi: 10.1111/1471-0528.17128. Epub 2022 Mar 10.	Hautakangas T	BJOG	2022	2022-02-23	PMC9545745		10.1111/1471-0528.17128
28735368	MDMA-induced indifference to negative sounds is mediated by the 5-HT(2A) receptor	Kuypers KPC, de la Torre R, Farre M, Pizarro N, Xicota L, Ramaekers JG.	Psychopharmacology (Berl). 2018 Feb;235(2):481-490. doi: 10.1007/s00213-017-4699-1. Epub 2017 Jul 22.	Kuypers KPC	Psychopharmacology (Berl)	2018	2017-07-24	PMC5813067		10.1007/s00213-017-4699-1
31867715	Carbetocin at elective caesarean section: a sequential allocation trial to determine the minimum effective dose in obese women	Drew T, Balki M, Farine D, Ye XY, Downey K, Carvalho JCA.	Anaesthesia. 2020 Mar;75(3):331-337. doi: 10.1111/anae.14944. Epub 2019 Dec 22.	Drew T	Anaesthesia	2020	2019-12-24			10.1111/anae.14944
37722485	Brief cognitive-behavioral treatment for avoidant/restrictive food intake disorder in the context of functional dyspepsia: Study protocol for a feasibility randomized controlled trial	Burton Murray H, Ljótsson B, Healy B, Van Oudenhove L, Williams JS, Keefer L, Lawson EA, Kuo B, Thomas JJ.	Contemp Clin Trials. 2023 Nov;134:107336. doi: 10.1016/j.cct.2023.107336. Epub 2023 Sep 16.	Burton Murray H	Contemp Clin Trials	2023	2023-09-18	PMC11232673	NIHMS1935369	10.1016/j.cct.2023.107336
34128869	Phenotypic spectrum and mechanism analysis of Schaff Yang syndrome: A case report on new mutation of MAGEL2 gene	Duan Y, Liu L, Zhang X, Jiang X, Xu J, Guan Q.	Medicine (Baltimore). 2021 Jun 18;100(24):e26309. doi: 10.1097/MD.0000000000026309.	Duan Y	Medicine (Baltimore)	2021	2021-06-15	PMC8213290		10.1097/MD.0000000000026309

## Sheet: Sheet1
PMID	Title	Authors	Citation	First Author	Journal/Book	DOI
38815173	Intranasal Oxytocin for Obesity	Plessow F, Kerem L, Wronski ML, Asanza E, O'Donoghue ML, Stanford FC, Eddy KT, Holmes TM, Misra M, Thomas JJ, Galbiati F, Muhammed M, Sella AC, Hauser K, Smith SE, Holman K, Gydus J, Aulinas A, Vangel M, Healy B, Kheterpal A, Torriani M, Holsen LM, Bredella MA, Lawson EA.	NEJM Evid. 2024 May;3(5):EVIDoa2300349. doi: 10.1056/EVIDoa2300349. Epub 2024 Apr 23.	Plessow F	NEJM Evid	10.1056/EVIDoa2300349
33225615	Oxytocin Administration Increases Proactive Control in Men with Overweight or Obesity: A Randomized, Double-Blind, Placebo-Controlled Crossover Study	Plessow F, Marengi DA, Perry SK, Lawson EA.	Obesity (Silver Spring). 2021 Jan;29(1):56-61. doi: 10.1002/oby.23010. Epub 2020 Nov 22.	Plessow F	Obesity (Silver Spring)	10.1002/oby.23010
36087842	A randomized, double-blind, placebo-controlled clinical trial of 8-week intranasal oxytocin administration in adults with obesity: Rationale, study design, and methods	Wronski ML, Plessow F, Kerem L, Asanza E, O'Donoghue ML, Stanford FC, Bredella MA, Torriani M, Soukas AA, Kheterpal A, Eddy KT, Holmes TM, Deckersbach T, Vangel M, Holsen LM, Lawson EA.	Contemp Clin Trials. 2022 Nov;122:106909. doi: 10.1016/j.cct.2022.106909. Epub 2022 Sep 7.	Wronski ML	Contemp Clin Trials	10.1016/j.cct.2022.106909
31740723	Oxytocin reduces the functional connectivity between brain regions involved in eating behavior in men with overweight and obesity	Kerem L, Hadjikhani N, Holsen L, Lawson EA, Plessow F.	Int J Obes (Lond). 2020 May;44(5):980-989. doi: 10.1038/s41366-019-0489-7. Epub 2019 Nov 18.	Kerem L	Int J Obes (Lond)	10.1038/s41366-019-0489-7
34029521	Intranasal Oxytocin Improves Lean Muscle Mass and Lowers LDL Cholesterol in Older Adults with Sarcopenic Obesity: A Pilot Randomized Controlled Trial	Espinoza SE, Lee JL, Wang CP, Ganapathy V, MacCarthy D, Pascucci C, Musi N, Volpi E.	J Am Med Dir Assoc. 2021 Sep;22(9):1877-1882.e2. doi: 10.1016/j.jamda.2021.04.015. Epub 2021 May 21.	Espinoza SE	J Am Med Dir Assoc	10.1016/j.jamda.2021.04.015
39820758	Eating behavior patterns, metabolic parameters and circulating oxytocin levels in patients with obesity: an exploratory study	Colonnello E, Libotte F, Masi D, Curreli M, Massetti C, Gandini O, Gangitano E, Watanabe M, Mariani S, Gnessi L, Lubrano C.	Eat Weight Disord. 2025 Jan 17;30(1):6. doi: 10.1007/s40519-024-01698-w.	Colonnello E	Eat Weight Disord	10.1007/s40519-024-01698-w
30614171	Intranasal oxytocin modulates higher order social cognition in body dysmorphic disorder	Fang A, Lawson EA, Wilhelm S.	Depress Anxiety. 2019 Feb;36(2):153-161. doi: 10.1002/da.22876. Epub 2019 Jan 7.	Fang A	Depress Anxiety	10.1002/da.22876
27381253	Oxytocin enhances cognitive control of food craving in women	Striepens N, Schröter F, Stoffel-Wagner B, Maier W, Hurlemann R, Scheele D.	Hum Brain Mapp. 2016 Dec;37(12):4276-4285. doi: 10.1002/hbm.23308. Epub 2016 Jul 6.	Striepens N	Hum Brain Mapp	10.1002/hbm.23308
27553712	Oxytocin's inhibitory effect on food intake is stronger in obese than normal-weight men	Thienel M, Fritsche A, Heinrichs M, Peter A, Ewers M, Lehnert H, Born J, Hallschmid M.	Int J Obes (Lond). 2016 Nov;40(11):1707-1714. doi: 10.1038/ijo.2016.149. Epub 2016 Aug 24.	Thienel M	Int J Obes (Lond)	10.1038/ijo.2016.149
33771828	Maternal body mass index and oxytocin in augmentation of labour in nulliparous women: a prospective observational study	Ramö Isgren A, Kjölhede P, Carlhäll S, Blomberg M.	BMJ Open. 2021 Mar 26;11(3):e044754. doi: 10.1136/bmjopen-2020-044754.	Ramö Isgren A	BMJ Open	10.1136/bmjopen-2020-044754
28930284	Effects of Intranasal Oxytocin on the Blood Oxygenation Level-Dependent Signal in Food Motivation and Cognitive Control Pathways in Overweight and Obese Men	Plessow F, Marengi DA, Perry SK, Felicione JM, Franklin R, Holmes TM, Holsen LM, Makris N, Deckersbach T, Lawson EA.	Neuropsychopharmacology. 2018 Feb;43(3):638-645. doi: 10.1038/npp.2017.226. Epub 2017 Sep 20.	Plessow F	Neuropsychopharmacology	10.1038/npp.2017.226
29596446	Gut microbiota varies by opioid use, circulating leptin and oxytocin in African American men with diabetes and high burden of chronic disease	Barengolts E, Green SJ, Eisenberg Y, Akbar A, Reddivari B, Layden BT, Dugas L, Chlipala G.	PLoS One. 2018 Mar 29;13(3):e0194171. doi: 10.1371/journal.pone.0194171. eCollection 2018.	Barengolts E	PLoS One	10.1371/journal.pone.0194171
33031566	Maternal body mass index and risk of obstetric, maternal and neonatal outcomes: A cohort study of nulliparous women with spontaneous onset of labor	Dalbye R, Gunnes N, Blix E, Zhang J, Eggebø T, Nistov Tokheim L, Øian P, Bernitz S.	Acta Obstet Gynecol Scand. 2021 Mar;100(3):521-530. doi: 10.1111/aogs.14017. Epub 2020 Nov 27.	Dalbye R	Acta Obstet Gynecol Scand	10.1111/aogs.14017
35195337	Impact of obesity on uterine contractile activity during labour: A blinded analysis of a randomised controlled trial cohort	Hautakangas T, Uotila J, Kontiainen J, Huhtala H, Palomäki O.	BJOG. 2022 Sep;129(10):1790-1797. doi: 10.1111/1471-0528.17128. Epub 2022 Mar 10.	Hautakangas T	BJOG	10.1111/1471-0528.17128
